# Supplementary material for: Lymphatic pumping failure in the arm precedes dermal backflow and breast cancer-related lymphedema
Source: Breast Cancer Res. 2026 Feb 17;28:61. doi: 10.1186/s13058-026-02231-w (PMC13014830; doi:10.1186/s13058-026-02231-w)
Supplement: Supplementary file 4 — Supplementary Material 4. [file 13058_2026_2231_MOESM4_ESM.xlsx]

## Sheet: Fig. 1
contralateral axilla	baseline	post-ALND	6 mo post-RT	12 mo post-RT	18 mo post-RT	subject number		contralateral dorsal	baseline	post-ALND	6 mo post-RT	12 mo post-RT	18 mo post-RT	subject number
	2.18	1.52	1.67	1.53	2.56	5			1.25	1.53	0.36	0.87	1.63	5
	2.28	1.97	2.09	2.91	1.62	13			1.04	0.79	1.38	0.72	0.64	13
pulses per minute	1.84	2.25	1.45	2.27	0.9	17			1.08	1.4	1.31	0.35	0.74	17
	1.78	1.42	3.35	3.04		25			0.82	1.41	0.95	0.72		25
	3.27	1.81	3.14	3.06		31			1.31	0.93	0.51	0.94		31
yellow shading for	2.23	1.77	1.22	1.81	2.05	8			0.79	1	1	1.22	0.99	8
those excluded	2.17	2.51	2.25	2.6	2.87	2			1.03	2.48	1.19	0.81	0.73	2
because >5% arm	1.92	3.64	0.48	2.78	2.15	11			0.99	1.3	0.83	0.74	0.88	11
swelling	1.37	1.61		1.44	2.7	50			0.55	0.68		1.19	1.06	50
appeared at that	0.68	1.45	1.23	1.95		43			1.01	0.77	0.79	0.85		43
study visit,	1.17	0.84	0.68		0.93	45			0.34	0.59	0.31		0	45
starting at	2.59	1.99	1.77		2.29	30			1.13	1.08	0.93		0.89	30
12 mo post-RT	1.73	1.2	2.97	1.27	3.68	56			0.44	0.72	0.5	0.97	1.42	56
	2.65	1.48	1.97	2.58	3.21	70			0.66	0.69		0.79	0.66	49
blue shading for	0.74	0.45	1.07	0	0.74	72			0.06	0.34	0.13	0.73	0.45	59
those excluded	4.4	0.51	1.87	1.1	0.82	77			1.1	0.76	0.88	0.69	0.78	70
because backflow	2.32	2.23		3.46	1.71	49			0.71	0.84	0.83	0.96	0.19	72
and/or >5% arm	1	0.9	2.07	2.44	2.6	59			2.25	0.89	0.85	0	0.48	77
swelling never	2.12	3.05	1.97	2.52		69			1.25	0.53	1.27	0.62		69
appeared	2.57	3.98	2.78		2.19	80			0.87	1.39	1.65		1.13	80
	1.94	2.08	0.82			78			0.72	0.44	0.77			78
	1.53	2.35		2.74	3.56	52			0.93	1.06		1.29	0.78	52
	1.33	1.92	0.32	1.16	1.33	58			1	0.33	0.92	0.87	1.06	58
	1.92	1.11	0.87	0.4	1.37	3			0.76	0.7	0.73	0.55	0.53	3
	1.8	1.78	0.34	1.3		16			0.98	0.75	0.85	0.61		16
	2.11	1.22	1.17		0	47			0.91	0.25	0.23		0	47
	1.51	2.02	1.31	2.32	1.8	15			1.74	1.87	1.22	1.28	0.84	15
	1.01	1.47	1.14		1.83	42			1.09	1.15	1.14		0.99	42
	1.88	0.57	5.26		5.42	40			1.34	1.11	0.33		1.04	40
	4.09	1.61	0.78	6.49		71			0	0.59	0.53	2.38	1.04	71
	1.77	1.34	1.75	2.55	1.23	68			0.47	1.24	0.31	0.32	0.54	20
	1.41	1.3	1.45	2.13	3.55	20			0.64	0.42	0.69	0.62	0.41	4
	2.05	1.42	1.35	1.34	1.1	4			0.5	0.99	1.65	0.86	1.17	12
	0.74	1.21	1.72	2.27	1.76	12			1.06	0.81	1.24	1.91	1.84	6
	1.45	1	1.61	2.58	1.13	6			1.86	1.24	0.71	0.59	0.6	68
	1.49		1.23	1.91	1.91	7			1.17	0.78	0.67	0.93	1.25	7
	1.92	0.89	0.57		0.82	46			0.31	0.64	0.62		0.81	46
	2.41	1.65			1.66	44			0.65	1.11			1.05	44
	2.15	0.71			2.83	74			1.06	0.86			0	74
	1.94	2.07	0.87	0.68	0.68	32			1	1.46	1.23	0.77	0.79	34
	0.42	1.61	1.09	0.87	2.07	34			1.26	1.18	1.08	0.62	1.91	32
	1.87	3.06	1.26	2.32	1.36	37			0.6	1.85	0.97	1.6	0.91	37
	1.03	2.34	4.59	0.73	1.88	28			1.25	1.19	0.88	0.75	0.76	28
	1.2	1.03	3.72	1.76	2.19	24			0.49	0.56	0.47	0.7	0.34	24
	1.84	1.3	1.77		1.49	33			1.15	0.51	0.56		0.95	33
	1.51	1.13	1.16	2.74	2.11	10			0.62	0.66	0.57	0.49	0.67	10
	0.82	1.01	0.91	1.17		21			1.32	0.98	1.76	0.88		21
	1.76	1.76	1.34	2.53	3.13	14			0.5	0.68	0.83	1.27	0.96	14
	1.29	1.21		0.86	1.81	48			0.54	0		0.78	0.65	48
	2.28	1.93	1.89	2.25	2.18	60			0.86	0.52	0.74	0.75	1.03	60
	1.52	1.06			1.71	51			0.78	0.26			0	51
contralateral ventral	baseline	post-ALND	6 mo post-RT	12 mo post-RT	18 mo post-RT			ipsilateral axilla	baseline	post-ALND	6 mo post-RT	12 mo post-RT	18 mo post-RT	subject number
	1.5	1.1	1.41	1.36	1.74	5			3.04	2.54	0	0	0	5
	1.21	0.92	1.34	1.16	0.56	13			2.28	2.42	0	0	0	13
	1.03	2.92	1.03	2.15	1.8	17			1.21	1.24	1.02	0	0	17
	1.21	2.33	1.58	2.08		25			2.15	1.8	0	1.08		25
	1.01	1.81	0.89	0.9		31			2.89	0	0			31
	0.16	1.19	0.81	0.85	1.05	8			1.69	0	0	3.21	1.17	8
	1.72	1.59	1.02	1.52	1.2	2			2.36	0.76	0.93	0	1.49	2
	1.63	1.56	0.65	2.01	1.09	11			1.71	0	0	1.11	2.57	11
	0.64	1.46		1.18	0.92	50			1.55	0		0	0	50
	1.59	1.02	0.75	0.9		43			0.8	1.41	1.77	0.88	1.08	43
	0.98	0.2	0.63		0.07	45			0.74	0	0	0	0	45
	1.75	1.13	0.93		1.8	30			2.83	1.68	0		0	30
	0.39	1.48	1.14	1.31	2.9	56			0.36	0	0.42	1.95	1.82	56
	2.21	2.02		1.79	2.03	49			2	1.78		0	0	49
	0.48	1.09	0.9	1.82	1.75	59			1.81	1.26	0.23	0	0	69
	0.71	1.01	1.27	1.79	1.88	70			2.02	1.5	0	0	0	70
	0.71	0.65	0.18	0.55	0.68	72			0.68	0.46	0	0	3.35	72
	0.85	2.27	2.28	3.8	1.25	77			1.58	0	0			77
	1.4	1.35	1.06			78			1.55	0.97	0	0		78
	1.27	1.24	1.76	1.07		69			3.67	1.86	0		0	80
	0	2	1.59		2.26	80			2.18	1.77	0	0	0	59
	0.57	1.67		2.01		52			0.94	0		0	0	52
	1.49	0.61	0.74	1.09	0.83	58			0.77	1.74		0	0	58
	0.75	0.66	0.51	0.55	0.29	3			2.42	1.41	0.94	0	0	3
	2.56	1.34	0.34	1.09		16			0.13	1.46	0.9	0		16
	1.98	3.4	0.68		2.08	47			2.01	2.17	1.52	1.17	0.58	47
	1.57	2	2.45	1.6	1.34	15			1.98	1.45	2.7	2.36	3.01	15
	0.69	0.62	1.19		0.76	42			0.82	0.14	0	1		42
	1.58	1.94	1.12		0.99	40			1.5	1.52	0		0	40
	5.01	0.89	0.51	1.62		71			3.7	2.22	2.59	1.39		71
	1.18	1.76	0.97	1.36	0.95	20			0.87	0.77	2.48	1.12	0.25	20
	1.14	0.94	1.58	1.01	1.59	4			1.02	0.5	0.98	1.26	0.74	4
	1.67	0.81	1.32	0.24	1.01	68			1.16	1.21	0	1.88	0	12
	0.95	1.63	0.58	1.3	1.47	12			0.56	0	0	0	0	6
	1.72	0	2.01	2.06	1.87	6			1.71		0.28	1.43	0	7
	1.39		1.2	1.14	1.67	7			1.38	0.89	1.45		0.35	46
	1.3	0.96	1.26		1.56	46			2.3	0			1	68
	1.68	1.06			2.03	44			1.27	1.75			0	44
	1.16	1			2.32	74			1.47	0.83	0.28	0	0	74
	0.58	0.95	1.3	1.3	1.32	10			1.78	0	0.72	1.1	0.55	10
	0.99	1.29	1.78	1.32		21			1.12	0	1.4	1.55		21
	2.16	1.19	0.8	1.94	2.04	14			1.75	2.15	1.41	3.64	1.93	14
	0.83	0.65		1.51	1.4	48			0.99	1.17		1.37	2	48
	0.97	0.97	0.98	1.01	1.33	60			2.48	0	0	0	1.39	60
	1.44	0.97			0	51			0.3	0.58			0	51
	2.28	4.4	1.33	0.77	0.77	32			1.75	2.82	0	1.11	0	32
	0.75	1.74	1.59	0.8	1.72	34			1.17	1.62	0.54	1.88	0	34
	1.31	2.11	0.88	1.81	0.91	37			2.02	2.42	1.24	1.76	1.21	37
	1.72	1.39	1.12	1.49	1.12	28			2.21	2.54	1.56	1.49	1.74	28
	0.58	0.33	0.48	2.03	0.31	24			2.26	0.66	1.29	1.49	0.59	24
	1.32	0.98	0.9		1	33			1.51	1.12	1.42		1.33	33
ipsilateral dorsal	baseline	post-ALND	6 mo post-RT	12 mo post-RT	18 mo post-RT	subject number		ipsilateral ventral	baseline	post-ALND	6 mo post-RT	12 mo post-RT	18 mo post-RT	subject number
	0.78	0.74	0	0	0	13			2.6	1.19	0	0	0	5
	1.23	1.4	0.34	0.34	0	17			1.35	0.95	0	0	0	13
	0.25	1.21	1.03	0.63	0.63	25			1.5	1.67	1.05	1.81	1.24	17
	1.84	0.74	0	2.23		31			1.6	2.33	1.07	0.98		25
	0.95	0.82	0.97	1.25	0.8	8			1.83	1.16	0	0		31
	1.05	1.44	2.01	0.99	1.11	2			0.69	0	0.32	0	1.67	8
	1.47	1.03	0.73	0.73	0.47	11			1.87	0.74	1.93	0.88	2.19	2
	0.69	0.55		0	0	50			1.3	1.28	0.23	0	1.95	11
	0.33	0.51	3.24	1.09		43			0.36	0		0	0	50
	0.75	0	1.53		0	45			1.03	0.98	2.69	2.06	2.88	43
	2.23	0.99	1.68		2.4	30			0.96	0.95	2.64		1.25	45
	0.49	0.04	0.5	1.11	0.51	56			1.37	0.9	1.15		2.91	30
	0.72	0.66		1.12	0.84	49			0.69	0.23	0	1.1	0.67	56
	2.75	1	1.3	1.77	1.47	70			1.11	1.18		1.08	2.21	49
	4.06	0.89	0.83	0	0	77			1.12	3.6	1.27	0	0	70
	0.75	0.85	1.09	2.34	0.62	72			1.38	1.86	2.18	0.83	0	59
	1.31	0.56	0.61			78			0.75	0.59	0	0.48	0.62	72
	0.56	0.42	0	0.69		69			2.58	1.69	0	0	0	77
	0.85	2.21	3.07		0.99	80			0.96	0.88	0	0.69		69
	2.05	1.69	1.52	2.72	1.81	5			1.07	2.46	1.19		0	80
	0.92	1.25	0.62	0.25	0	59			1.9	1.12	0			78
	1.15	1.32		0	0	52			1.85	1.33		0	0	52
	1.15	0.37	0	0	0	58			1.65	0.6	0	0	0	58
	0.37	1.07	0.16	0.64	1.15	3			1.16	0.75	0.76	2.39	1.11	3
	0.26	0.69	0.52	0.81		16			0.62	1.23	0.72	1.46		16
	1.01	0.69	0.69		0	47			0.77	0.93	0.64		1.23	47
	0.75	0.62	0.43	2.34	0.98	15			2.33	1.12	2.26	2.5	0	15
	0.23	1.05	0.34		0.57	42			0.77	0	0		0	42
	0.99	1.29	0.34		1.35	40			1.09	1.04	0.85		0.97	40
	0.98	1.13	0.41	0.96		71			2	1.09	1.07	1.62		71
	0.48	0.85	2.98	1.36	0.2	20			1.16	1.37	0.95	0.4	0	20
	0.83	1.67	1.63	1.73	0.32	4			0.77	0.98	1.28	0.83	1.17	4
	0.74	0.53	0.18	1.12	0.8	12			0.62	0.64	0	0	0	12
	1.01	1	0	1	1.11	6			0	0	0	0	0	6
	0.99		0.39	2.69	0	7			1.54		0.11	1.58	0	7
	1.12	0.61	0.42		0.37	46			1.65	1.39	0		2.53	46
	1.42	0			0	44			2.2	0			1.74	44
	0.64	0.95			1.3	74			1.09	1.53	0	0.55	0	68
	1.42	0.86	0.7	1.14	0.78	68			0.38	2.99			0.37	74
	1	1.05	0.82	0	0	32			0.91	0.55	0	0.34	0.49	10
	1.21	0.96	0.88	1.03	0.51	34			0.87	0.83	0	0	0	21
	1.69	2.14	1.25	0.44	0.86	37			1.16	1.19	1.39	1.16	1.9	14
	1.17	1.23	1.12	1.48	0.98	28			0.81	0.94		0.74	0	48
	0.27	0.71	0.78	0.7	0.25	24			1.32	0.94	0.93	1.12	1.32	60
	1.07	1.24	1.42	0.97	0.88	33			1.1	0.67			0	51
	0.87	0	1.15	0.49		21			1.74	1.31	1.58	0	0.69	32
	1.13	1.29	1.27	1.68	1.31	14			0.49	1.67	1.18	1.45	0.79	34
	1.09	0.42		0.63	0.76	48			1.08	2.46	0.89	1.07	0.81	37
	0.92	1.08	1.52	1.76	0.86	60			1.18	1.85	1.51	0.83	2.58	28
	0.22	0.29			0.13	51			0.62	0.95	0	0	0.33	24
	0.82	0.78	1.52	1.29	0.46	10			1.02	0	0		0.68	33
